# Supplementary material for: Complexes of Zinc-Coordinated Heteroaromatic N-Oxides with Pyrene: Lewis Acid Effects on the Multicenter Donor–Acceptor Bonding
Source: Molecules. 2024 Jul 13;29(14):3305. doi: 10.3390/molecules29143305 (PMC11279733; doi:10.3390/molecules29143305)
Supplement: Supplementary file 1 [file molecules-29-03305-s001.zip]

Archive with 1 entries (1 files):
- molecules-3105148-supplementary.pdf
